# Supplementary material for: Influence of different data-averaging methods on mean values of selected variables derived from preoperative cardiopulmonary exercise testing in patients scheduled for colorectal surgery
Source: PLoS One. 2023 Mar 16;18(3):e0283129. doi: 10.1371/journal.pone.0283129 (PMC10019694; doi:10.1371/journal.pone.0283129)
Supplement: S1 Dataset — (XLSX) [file pone.0283129.s003.xlsx]

## Sheet: Dataset studie 2022_54
CPET_duration (seconds)	HRmax10sec (Beats per Minute)	VEVCO2vat10s	VEVCO2vat20s	VEVCO2vat30s	VEVCO2vat3br	VEVCO2vat7br	VEVCO2slope10s	VEVCO2slope20s	VEVCO2slope30s	VEVCO2slope3br	VEVCO2slope7br	RERpeak10s	RERpeak20s	RERpeak30s	RERpeak3br	RERpeak7br	VO2VATkg10s (mL/kg/min)	VO2VATkg20s (mL/kg/min)	VO2VATkg30s (mL/kg/min)	VO2VATkg3br (mL/kg/min)	VO2VATkg7br (mL/kg/min)	VO2peakkg10s (mL/kg/min)	VO2peakkg20s (mL/kg/min)	VO2peakkg30s (mL/kg/min)	VO2peakkg3br (mL/kg/min)	VO2peakkg7br (mL/kg/min)	OUESkg10sec (per Kg body weight)	OUESkg20sec (per Kg body weight)	OUESkg30sec (per Kg body weight)	OUESkg3br (per Kg body weight)	OUESkg7br (per Kg body weight)
819	148	23.6	23.6	23.5	23.6	23.8	19.5	19.8	19.6	19.6	19.9	1.12	1.11	1.11	1.11	1.11	10.5618	10.3371	11.1236	10.3371	10.2247	19.4382	19.3258	19.3258	19.3258	19.5506	25.1685	24.6067	24.4944	24.2697	24.6067
688	156	38.9	40.4	40.1	38.2	39.4	33.7	27.7	29.7	28.6	29.3	1.01	1.01	1	1.01	1.01	9.28571	9.42857	9.42857	9.85714	9.42857	12.5714	12.7143	12.5714	12.5714	12.5714	21.7143	20.7143	22.2857	20.5714	20.5714
739	148	30.7	31.1	30.7	30.8	30.7	23.6	23.8	23.6	25.2	22.9	1.09	1.08	1.07	1.09	1.08	13.2075	13.2075	11.8868	13.3019	11.7925	15.566	15.4717	15.4717	15.4717	15.3774	24.1509	22.8302	22.6415	23.5849	23.2075
452	106	40.3	41.8	42.1	42.1	44	31.2	30.3	27.9	38.3	34.5	0.9	0.89	0.89	0.89	0.89	5.94203	6.37681	6.52174	5.65217	6.81159	7.24638	7.10145	7.10145	7.53623	7.3913	14.058	17.5362	15.942	17.3913	19.7101
296	160	39.5	39.6	38.7	37.1	38.1	38.2	44.9	35	44.5	35	1.26	1.24	1.24	1.26	1.27	8.6087	6.08696	6.17391	7.56522	6.78261	9.47826	9.21739	9.21739	9.3913	9.3913	8.69565	8.78261	8.86957	8.69565	8.69565
416	148	36.8	37.4	38.2	35.6	38.1	38.2	38.5	38.4	38	37.9	1.14	1.14	1.14	1.15	1.15	10.5085	10.1695	11.1864	10.1695	10.5085	14.5763	14.2373	14.2373	14.5763	14.5763	17.9661	18.6441	18.4746	18.8136	18.6441
764	137	31.5	31.7	32.5	31.3	31.4	30.1	30.7	31	30.6	30.4	1.13	1.13	1.11	1.14	1.13	11.0256	10.8974	11.6667	11.7949	11.7949	17.4359	17.4359	16.9231	17.3077	17.4359	20.7692	20.641	20.641	21.4103	21.2821
737	159	37.5	38.4	38.4	37.7	38.5	31.5	31.7	31.4	31.7	31.7	1.11	1.1	1.11	1.12	1.11	12.4138	12.4138	12.4138	12.069	12.4138	19.4828	19.4828	19.4828	19.6552	19.6552	27.069	27.5862	26.5517	27.4138	27.4138
760	166	26.4	26.5	26.4	26.2	26.5	23.8	24	23.8	24	24	1.19	1.19	1.18	1.19	1.18	14.1667	14.5833	14.4444	13.6111	13.6111	25.8333	26.1111	26.1111	26.3889	26.25	31.3889	30.9722	31.3889	31.9444	31.3889
589	83	33.3	33.8	33.6	32.6	33	30.4	30	29.4	31.6	31.6	1.14	1.13	1.13	1.14	1.14	5.92593	6.66667	6.48148	6.11111	6.01852	12.8704	12.8704	12.8704	12.963	12.8704	15.2778	15.2778	15.3704	15.3704	15.2778
665	150	37.9	37.6	37.1	33.4	36.9	37.9	37.3	38.5	36.4	38.5	1.17	1.17	1.17	1.17	1.17	9.05882	9.05882	9.41176	9.52941	9.88235	14.8235	14.8235	14.8235	14.8235	14.8235	18.5882	19.0588	19.0588	19.5294	18.9412
948	150	27.1	28.3	29.6	28	29	24.9	24.8	24.7	24.9	24.8	1.18	1.18	1.17	1.18	1.18	13.2632	13.7895	9.78947	10.7368	10	22.2105	21.7895	22.4211	21.7895	22.1053	25.6842	25.6842	26.3158	26.5263	26.3158
522	95	31.8	32.1	34	31.2	30.7	30.4	36.2	36	36.2	37.6	0.95	0.95	0.92	0.92	0.91	6.48936	6.17021	7.65957	5.31915	6.59574	9.68085	9.68085	9.3617	9.46809	9.25532	11.2766	11.8085	11.2766	12.234	12.8723
433	117	37	36.1	42.3	36.1	35.6	38.6	42.6	36.4	35.4	38.1	0.92	0.92	0.92	0.92	0.92	10.7018	8.77193	8.94737	8.42105	9.82456	10.8772	10.3509	10.7018	10.8772	10.8772	15.614	14.9123	14.386	16.6667	15.614
643	168	32.2	32.5	32.3	31.5	32.2	24.5	24.5	23.9	24.6	25.4	1.11	1.11	1.11	1.11	1.11	12.439	12.1951	11.7073	11.7073	11.4634	18.0488	18.0488	18.0488	18.2927	18.1707	22.9268	22.9268	23.0488	23.0488	23.0488
456	110	30.8	32.1	31.7	30.9	31.6	29	29.1	28.4	28.4	29.1	1.23	1.21	1.21	1.23	1.23	8.11765	7.88235	8.35294	8.23529	8.70588	14	13.7647	13.7647	13.8824	13.8824	16.8235	16.1176	15.8824	16.7059	16.5882
529	144	39.3	39.5	39.7	39	39.7	31	31.1	31.3	31	31	1.11	1.1	1.1	1.1	1.1	8.18182	7.09091	7.27273	7.27273	7.18182	12.6364	12.6364	12.6364	12.6364	12.5455	19	18.8182	19	19.1818	19
288	95	35.2	39.9	39.7		39.6	39.4	39.6	41.6	39.9	41.5	0.96	0.96	0.96	0.97	0.96	8.73016	10.7937	10.4762		9.68254	12.5397	12.2222	12.2222	12.381	12.381	18.4127	20	21.4286	18.0952	17.7778
602	129	36.4	35.8	36.5	34.2	35	37.2	37.5	38.8	35.1	40.4	1.07	1.07	1.07	1.07	1.07	10.3571	10.5357	8.75	12.1429	10	14.2857	14.2857	14.1071	14.4643	14.2857	18.3929	18.9286	20	19.2857	19.1071
506	114	40.5	41.9	40.8	40.5	40.9	39.3	38.4	38.2	37.3	38.2	1.04	1.03	1.01	1.03	1.03	7.22892	5.78313	6.74699	7.3494	5.78313	9.39759	9.39759	9.63855	9.39759	9.51807	13.3735	12.8916	12.1687	13.1325	13.012
457	164	32.6	32.5	32.8	32.3	32.5	27	27	27.3	26.5	27	1.33	1.33	1.3	1.34	1.33	6.69811	7.26415	6.60377	7.73585	7.26415	13.7736	13.7736	13.4906	13.6792	13.7736	15.1887	14.434	15.3774	14.9057	13.9623
